# Supplementary material for: Spearmint targets microtubules by (−)-carvone
Source: Hortic Res. 2024 May 28;11(7):uhae151. doi: 10.1093/hr/uhae151 (PMC11237191; doi:10.1093/hr/uhae151)
Supplement: Web_Material_uhae151 [file web_material_uhae151.zip]

Archive with 2 entries (2 files):
- FigS1.svg
- FigS2.svg
